# Supplementary material for: Mixed effects of ecological intensification on natural pest control providers: a short-term study for biotic homogenization in winter wheat fields
Source: PeerJ. 2020 Mar 27;8:e8746. doi: 10.7717/peerj.8746 (PMC7104717; doi:10.7717/peerj.8746)
Supplement: Supplemental Information 2 — The ESRI *.shp file can be opened in google earth or any GIS editing software. The attribute table includes the variables used in the analyses. The *.zip file should be extracted before use. [file peerj-08-8746-s002.zip]

Archive with 5 entries (5 files):
- Elek-et-al-siteswgs84.dbf
- Elek-et-al-siteswgs84.prj
- Elek-et-al-siteswgs84.qpj
- Elek-et-al-siteswgs84.shp
- Elek-et-al-siteswgs84.shx
