# Supplementary material for: Mixed effects of ecological intensification on natural pest control providers: a short-term study for biotic homogenization in winter wheat fields
Source: PeerJ. 2020 Mar 27;8:e8746. doi: 10.7717/peerj.8746 (PMC7104717; doi:10.7717/peerj.8746)
Supplement: Supplemental Information 3 — Referred to as ”(data = aphids)” in the R code file [file peerj-08-8746-s003.xls]

## Sheet: dataset
farm	config	nitrogen	pH	SOC	landscape	grain.aphid
w04-p12	w.setasides	no	5.56	1.674	complex	0
w04-p12	w.setasides	no	5.56	1.674	complex	0
w04-p12	w.setasides	yes	5.56	1.674	complex	0
w04-p12	w.setasides	yes	5.56	1.674	complex	0
w04-p12	w.setasides	no	5.56	1.674	complex	0
w04-p12	w.setasides	no	5.56	1.674	complex	5
w04-p12	w.setasides	yes	5.56	1.674	complex	1
w04-p12	w.setasides	yes	5.56	1.674	complex	6
w04-p12	w.setasides	no	5.56	1.674	complex	0
w04-p12	w.setasides	no	5.56	1.674	complex	1
w04-p12	w.setasides	yes	5.56	1.674	complex	0
w04-p12	w.setasides	yes	5.56	1.674	complex	0
w04-p12	w.setasides	no	5.56	1.674	complex	0
w04-p12	w.setasides	no	5.56	1.674	complex	0
w04-p12	w.setasides	yes	5.56	1.674	complex	0
w04-p12	w.setasides	yes	5.56	1.674	complex	0
w04-p12	w.setasides	no	5.56	1.674	complex	0
w04-p12	w.setasides	no	5.56	1.674	complex	0
w04-p12	w.setasides	yes	5.56	1.674	complex	0
w04-p12	w.setasides	yes	5.56	1.674	complex	0
w04-p12	w.setasides	no	5.56	1.674	complex	3
w04-p12	w.setasides	no	5.56	1.674	complex	2
w04-p12	w.setasides	yes	5.56	1.674	complex	4
w04-p12	w.setasides	yes	5.56	1.674	complex	0
w04-p12	w.setasides	no	5.56	1.674	complex	0
w04-p12	w.setasides	no	5.56	1.674	complex	0
w04-p12	w.setasides	yes	5.56	1.674	complex	0
w04-p12	w.setasides	yes	5.56	1.674	complex	0
w04-p12	w.setasides	no	5.56	1.674	complex	0
w04-p12	w.setasides	no	5.56	1.674	complex	0
w04-p12	w.setasides	yes	5.56	1.674	complex	0
w04-p12	w.setasides	yes	5.56	1.674	complex	0
w04-p12	w.setasides	no	5.56	1.674	complex	0
w04-p12	w.setasides	no	5.56	1.674	complex	0
w04-p12	w.setasides	yes	5.56	1.674	complex	0
w04-p12	w.setasides	yes	5.56	1.674	complex	0
w04-p12	w.setasides	no	5.56	1.674	complex	1
w04-p12	w.setasides	no	5.56	1.674	complex	7
w04-p12	w.setasides	yes	5.56	1.674	complex	1
w04-p12	w.setasides	yes	5.56	1.674	complex	10
w04-p12	w.setasides	no	5.56	1.674	complex	0
w04-p12	w.setasides	no	5.56	1.674	complex	0
w04-p12	w.setasides	yes	5.56	1.674	complex	1
w04-p12	w.setasides	yes	5.56	1.674	complex	0
w04-p12	w.setasides	no	5.56	1.674	complex	0
w04-p12	w.setasides	no	5.56	1.674	complex	0
w04-p12	w.setasides	yes	5.56	1.674	complex	0
w04-p12	w.setasides	yes	5.56	1.674	complex	0
w09-P5	w.setasides	no	5.14	1.47	complex	0
w09-P5	w.setasides	no	5.14	1.47	complex	10
w09-P5	w.setasides	yes	5.14	1.47	complex	0
w09-P5	w.setasides	yes	5.14	1.47	complex	0
w09-P5	w.setasides	no	5.14	1.47	complex	0
w09-P5	w.setasides	no	5.14	1.47	complex	0
w09-P5	w.setasides	yes	5.14	1.47	complex	2
w09-P5	w.setasides	yes	5.14	1.47	complex	1
w09-P5	w.setasides	no	5.14	1.47	complex	0
w09-P5	w.setasides	no	5.14	1.47	complex	0
w09-P5	w.setasides	yes	5.14	1.47	complex	0
w09-P5	w.setasides	yes	5.14	1.47	complex	0
w09-P5	w.setasides	no	5.14	1.47	complex	0
w09-P5	w.setasides	yes	5.14	1.47	complex	0
w09-P5	w.setasides	no	5.14	1.47	complex	0
w09-P5	w.setasides	no	5.14	1.47	complex	0
w09-P5	w.setasides	yes	5.14	1.47	complex	0
w09-P5	w.setasides	yes	5.14	1.47	complex	0
w09-P5	w.setasides	no	5.14	1.47	complex	0
w09-P5	w.setasides	no	5.14	1.47	complex	9
w09-P5	w.setasides	yes	5.14	1.47	complex	6
w09-P5	w.setasides	yes	5.14	1.47	complex	0
w09-P5	w.setasides	no	5.14	1.47	complex	0
w09-P5	w.setasides	no	5.14	1.47	complex	0
w09-P5	w.setasides	yes	5.14	1.47	complex	1
w09-P5	w.setasides	yes	5.14	1.47	complex	1
w09-P5	w.setasides	no	5.14	1.47	complex	0
w09-P5	w.setasides	no	5.14	1.47	complex	0
w09-P5	w.setasides	yes	5.14	1.47	complex	0
w09-P5	w.setasides	yes	5.14	1.47	complex	0
w09-P5	w.setasides	no	5.14	1.47	complex	0
w09-P5	w.setasides	no	5.14	1.47	complex	0
w09-P5	w.setasides	yes	5.14	1.47	complex	0
w09-P5	w.setasides	yes	5.14	1.47	complex	0
w09-P5	w.setasides	no	5.14	1.47	complex	1
w09-P5	w.setasides	no	5.14	1.47	complex	4
w09-P5	w.setasides	yes	5.14	1.47	complex	0
w09-P5	w.setasides	yes	5.14	1.47	complex	0
w09-P5	w.setasides	no	5.14	1.47	complex	0
w09-P5	w.setasides	no	5.14	1.47	complex	0
w09-P5	w.setasides	yes	5.14	1.47	complex	0
w09-P5	w.setasides	yes	5.14	1.47	complex	2
w09-P5	w.setasides	no	5.14	1.47	complex	0
w09-P5	w.setasides	no	5.14	1.47	complex	0
w09-P5	w.setasides	yes	5.14	1.47	complex	1
w09-P5	w.setasides	yes	5.14	1.47	complex	0
w09-P5	w.setasides	no	5.14	1.47	complex	0
w09-P5	w.setasides	no	5.14	1.47	complex	0
w09-P5	w.setasides	yes	5.14	1.47	complex	0
w09-P5	w.setasides	yes	5.14	1.47	complex	0
wp32-w15-p4	w.setasides	no	6.59	2.454	complex	0
wp32-w15-p4	w.setasides	yes	6.59	2.454	complex	0
wp32-w15-p4	w.setasides	yes	6.59	2.454	complex	0
wp32-w15-p4	w.setasides	no	6.59	2.454	complex	0
wp32-w15-p4	w.setasides	no	6.59	2.454	complex	0
wp32-w15-p4	w.setasides	yes	6.59	2.454	complex	0
wp32-w15-p4	w.setasides	no	6.59	2.454	complex	0
wp32-w15-p4	w.setasides	no	6.59	2.454	complex	1
wp32-w15-p4	w.setasides	no	6.59	2.454	complex	0
wp32-w15-p4	w.setasides	yes	6.59	2.454	complex	0
wp32-w15-p4	w.setasides	yes	6.59	2.454	complex	0
wp32-w15-p4	w.setasides	no	6.59	2.454	complex	0
wp32-w15-p4	w.setasides	no	6.59	2.454	complex	0
wp32-w15-p4	w.setasides	yes	6.59	2.454	complex	0
wp32-w15-p4	w.setasides	yes	6.59	2.454	complex	1
wp32-w15-p4	w.setasides	no	6.59	2.454	complex	0
wp32-w15-p4	w.setasides	no	6.59	2.454	complex	0
wp32-w15-p4	w.setasides	yes	6.59	2.454	complex	2
wp32-w15-p4	w.setasides	yes	6.59	2.454	complex	0
wp32-w15-p4	w.setasides	no	6.59	2.454	complex	0
wp32-w15-p4	w.setasides	no	6.59	2.454	complex	0
wp32-w15-p4	w.setasides	yes	6.59	2.454	complex	0
wp32-w15-p4	w.setasides	yes	6.59	2.454	complex	1
wp32-w15-p4	w.setasides	no	6.59	2.454	complex	0
wp32-w15-p4	w.setasides	no	6.59	2.454	complex	0
wp32-w15-p4	w.setasides	yes	6.59	2.454	complex	5
wp32-w2-p2	w.setasides	no	6.18	2.232	simple	2
wp32-w2-p2	w.setasides	no	6.18	2.232	simple	2
wp32-w2-p2	w.setasides	yes	6.18	2.232	simple	2
wp32-w2-p2	w.setasides	yes	6.18	2.232	simple	7
wp32-w2-p2	w.setasides	no	6.18	2.232	simple	8
wp32-w2-p2	w.setasides	no	6.18	2.232	simple	0
wp32-w2-p2	w.setasides	yes	6.18	2.232	simple	0
wp32-w2-p2	w.setasides	yes	6.18	2.232	simple	0
wp32-w2-p2	w.setasides	no	6.18	2.232	simple	0
wp32-w2-p2	w.setasides	no	6.18	2.232	simple	0
wp32-w2-p2	w.setasides	no	6.18	2.232	simple	5
wp32-w2-p2	w.setasides	no	6.18	2.232	simple	3
wp32-w2-p2	w.setasides	yes	6.18	2.232	simple	4
wp32-w2-p2	w.setasides	yes	6.18	2.232	simple	4
wp32-w2-p2	w.setasides	no	6.18	2.232	simple	0
wp32-w2-p2	w.setasides	no	6.18	2.232	simple	1
wp32-w2-p2	w.setasides	yes	6.18	2.232	simple	0
wp32-w2-p2	w.setasides	yes	6.18	2.232	simple	0
wp32-w2-p2	w.setasides	no	6.18	2.232	simple	0
wp32-w2-p2	w.setasides	no	6.18	2.232	simple	0
wp32-w2-p2	w.setasides	no	6.18	2.232	simple	7
wp32-w2-p2	w.setasides	no	6.18	2.232	simple	9
wp32-w2-p2	w.setasides	yes	6.18	2.232	simple	0
wp32-w2-p2	w.setasides	yes	6.18	2.232	simple	1
wp32-w2-p2	w.setasides	no	6.18	2.232	simple	0
wp32-w2-p2	w.setasides	no	6.18	2.232	simple	0
wp32-w2-p2	w.setasides	yes	6.18	2.232	simple	0
wp32-w2-p2	w.setasides	yes	6.18	2.232	simple	0
wp32-w2-p2	w.setasides	no	6.18	2.232	simple	0
wp32-w2-p2	w.setasides	no	6.18	2.232	simple	0
wp32-w2-p2	w.setasides	yes	6.18	2.232	simple	9
wp32-w2-p2	w.setasides	no	6.18	2.232	simple	2
wp32-w21-p3	w.setasides	no	4.74	1.806	complex	0
wp32-w21-p3	w.setasides	no	4.74	1.806	complex	0
wp32-w21-p3	w.setasides	yes	4.74	1.806	complex	1
wp32-w21-p3	w.setasides	yes	4.74	1.806	complex	0
wp32-w21-p3	w.setasides	no	4.74	1.806	complex	0
wp32-w21-p3	w.setasides	no	4.74	1.806	complex	0
wp32-w21-p3	w.setasides	yes	4.74	1.806	complex	1
wp32-w21-p3	w.setasides	yes	4.74	1.806	complex	4
wp32-w21-p3	w.setasides	no	4.74	1.806	complex	0
wp32-w21-p3	w.setasides	no	4.74	1.806	complex	0
wp32-w21-p3	w.setasides	yes	4.74	1.806	complex	2
wp32-w21-p3	w.setasides	yes	4.74	1.806	complex	1
wp32-w21-p3	w.setasides	no	4.74	1.806	complex	6
wp32-w21-p3	w.setasides	yes	4.74	1.806	complex	1
wp32-w3-p1	w.setasides	no	5.27	2.286	simple	19
wp32-w3-p1	w.setasides	no	5.27	2.286	simple	4
wp32-w3-p1	w.setasides	yes	5.27	2.286	simple	2
wp32-w3-p1	w.setasides	yes	5.27	2.286	simple	4
wp32-w3-p1	w.setasides	no	5.27	2.286	simple	0
wp32-w3-p1	w.setasides	no	5.27	2.286	simple	1
wp32-w3-p1	w.setasides	yes	5.27	2.286	simple	0
wp32-w3-p1	w.setasides	yes	5.27	2.286	simple	0
wp32-w3-p1	w.setasides	no	5.27	2.286	simple	51
wp32-w3-p1	w.setasides	no	5.27	2.286	simple	64
wp32-w3-p1	w.setasides	yes	5.27	2.286	simple	11
wp32-w3-p1	w.setasides	yes	5.27	2.286	simple	15
wp32-w3-p1	w.setasides	no	5.27	2.286	simple	1
wp32-w3-p1	w.setasides	no	5.27	2.286	simple	0
wp32-w3-p1	w.setasides	yes	5.27	2.286	simple	0
wp32-w3-p1	w.setasides	yes	5.27	2.286	simple	0
wp32-w3-p1	w.setasides	no	5.27	2.286	simple	46
wp32-w3-p1	w.setasides	no	5.27	2.286	simple	19
wp32-w3-p1	w.setasides	yes	5.27	2.286	simple	9
wp32-w3-p1	w.setasides	yes	5.27	2.286	simple	5
wp32-w3-p1	w.setasides	no	5.27	2.286	simple	0
wp32-w3-p1	w.setasides	no	5.27	2.286	simple	0
wp32-w3-p1	w.setasides	yes	5.27	2.286	simple	0
wp32-w3-p1	w.setasides	yes	5.27	2.286	simple	0
wp32-w3a-p5	w.setasides	no	5.27	1.842	simple	6
wp32-w3a-p5	w.setasides	no	5.27	1.842	simple	0
wp32-w3a-p5	w.setasides	yes	5.27	1.842	simple	4
wp32-w3a-p5	w.setasides	yes	5.27	1.842	simple	1
wp32-w3a-p5	w.setasides	no	5.27	1.842	simple	0
wp32-w3a-p5	w.setasides	no	5.27	1.842	simple	0
wp32-w3a-p5	w.setasides	yes	5.27	1.842	simple	1
wp32-w3a-p5	w.setasides	yes	5.27	1.842	simple	0
wp32-w3a-p5	w.setasides	no	5.27	1.842	simple	0
wp32-w3a-p5	w.setasides	no	5.27	1.842	simple	0
wp32-w3a-p5	w.setasides	yes	5.27	1.842	simple	0
wp32-w3a-p5	w.setasides	yes	5.27	1.842	simple	0
wp32-w3a-p5	w.setasides	no	5.27	1.842	simple	3
wp32-w3a-p5	w.setasides	no	5.27	1.842	simple	1
wp32-w3a-p5	w.setasides	yes	5.27	1.842	simple	1
wp32-w3a-p5	w.setasides	yes	5.27	1.842	simple	2
wp32-w3a-p5	w.setasides	no	5.27	1.842	simple	0
wp32-w3a-p5	w.setasides	no	5.27	1.842	simple	0
wp32-w3a-p5	w.setasides	yes	5.27	1.842	simple	1
wp32-w3a-p5	w.setasides	yes	5.27	1.842	simple	1
wp32-w3a-p5	w.setasides	no	5.27	1.842	simple	0
wp32-w3a-p5	w.setasides	no	5.27	1.842	simple	0
wp32-w3a-p5	w.setasides	yes	5.27	1.842	simple	0
wp32-w3a-p5	w.setasides	yes	5.27	1.842	simple	0
wp32-w3a-p5	w.setasides	no	5.27	1.842	simple	7
wp32-w3a-p5	w.setasides	no	5.27	1.842	simple	0
wp32-w3a-p5	w.setasides	yes	5.27	1.842	simple	2
wp32-w3a-p5	w.setasides	yes	5.27	1.842	simple	3
wp32-w3a-p5	w.setasides	no	5.27	1.842	simple	0
wp32-w3a-p5	w.setasides	no	5.27	1.842	simple	0
wp32-w3a-p5	w.setasides	yes	5.27	1.842	simple	0
wp32-w3a-p5	w.setasides	yes	5.27	1.842	simple	0
wp32-w3a-p5	w.setasides	no	5.27	1.842	simple	0
wp32-w3a-p5	w.setasides	no	5.27	1.842	simple	0
wp32-w3a-p5	w.setasides	yes	5.27	1.842	simple	0
W01-P9	n.setasides	no	5.31	1.8496	complex	6
W01-P9	n.setasides	yes	5.31	1.8496	complex	0
W01-P9	n.setasides	no	5.31	1.8496	complex	0
W01-P9	n.setasides	yes	5.31	1.8496	complex	0
W01-P9	n.setasides	yes	5.31	1.8496	complex	2
W01-P9	n.setasides	no	5.31	1.8496	complex	0
W01-P9	n.setasides	no	5.31	1.8496	complex	3
W01-P9	n.setasides	yes	5.31	1.8496	complex	2
W01-P9	n.setasides	no	5.31	1.8496	complex	0
W01-P9	n.setasides	yes	5.31	1.8496	complex	0
W01-P9	n.setasides	no	5.31	1.8496	complex	0
W01-P9	n.setasides	yes	5.31	1.8496	complex	0
W04-P12	n.setasides	no	5.56	1.8972	complex	1
W04-P12	n.setasides	yes	5.56	1.8972	complex	0
W04-P12	n.setasides	no	5.56	1.8972	complex	0
W04-P12	n.setasides	yes	5.56	1.8972	complex	1
W04-P12	n.setasides	no	5.56	1.8972	complex	0
W04-P12	n.setasides	yes	5.56	1.8972	complex	0
W04-P12	n.setasides	no	5.56	1.8972	complex	0
W04-P12	n.setasides	yes	5.56	1.8972	complex	1
W04-P12	n.setasides	no	5.56	1.8972	complex	0
W04-P12	n.setasides	yes	5.56	1.8972	complex	0
W04-P12	n.setasides	no	5.56	1.8972	complex	0
W04-P12	n.setasides	yes	5.56	1.8972	complex	0
W07-P4	n.setasides	no	6.64	1.7816	complex	29
W07-P4	n.setasides	no	6.64	1.7816	complex	85
W07-P4	n.setasides	yes	6.64	1.7816	complex	24
W07-P4	n.setasides	yes	6.64	1.7816	complex	24
W07-P4	n.setasides	yes	6.64	1.7816	complex	2
W07-P4	n.setasides	yes	6.64	1.7816	complex	3
W07-P4	n.setasides	no	6.64	1.7816	complex	10
W07-P4	n.setasides	no	6.64	1.7816	complex	133
W07-P4	n.setasides	no	6.64	1.7816	complex	0
W07-P4	n.setasides	no	6.64	1.7816	complex	0
W07-P4	n.setasides	yes	6.64	1.7816	complex	0
W07-P4	n.setasides	yes	6.64	1.7816	complex	0
W09-P5	n.setasides	no	5.14	1.666	complex	36
W09-P5	n.setasides	no	5.14	1.666	complex	23
W09-P5	n.setasides	yes	5.14	1.666	complex	47
W09-P5	n.setasides	yes	5.14	1.666	complex	44
W09-P5	n.setasides	no	5.14	1.666	complex	3
W09-P5	n.setasides	no	5.14	1.666	complex	0
W09-P5	n.setasides	yes	5.14	1.666	complex	0
W09-P5	n.setasides	no	5.14	1.666	complex	0
W09-P5	n.setasides	yes	5.14	1.666	complex	0
W09-P5	n.setasides	no	5.14	1.666	complex	0
W09-P5	n.setasides	no	5.14	1.666	complex	0
W09-P5	n.setasides	no	5.14	1.666	complex	0
W09-P5	n.setasides	yes	5.14	1.666	complex	0
W09-P5	n.setasides	yes	5.14	1.666	complex	3
W12-P10	n.setasides	no	6.08	1.904	complex	79
W12-P10	n.setasides	yes	6.08	1.904	complex	44
W12-P10	n.setasides	no	6.08	1.904	complex	33
W12-P10	n.setasides	yes	6.08	1.904	complex	82
W12-P10	n.setasides	no	6.08	1.904	complex	15
W12-P10	n.setasides	yes	6.08	1.904	complex	4
W12-P10	n.setasides	no	6.08	1.904	complex	1
W12-P10	n.setasides	yes	6.08	1.904	complex	0
W12-P10	n.setasides	no	6.08	1.904	complex	0
W12-P10	n.setasides	yes	6.08	1.904	complex	0
W12-P10	n.setasides	no	6.08	1.904	complex	0
W12-P10	n.setasides	yes	6.08	1.904	complex	1
W1401-P7	n.setasides	no	6.05	2.0808	complex	0
W1401-P7	n.setasides	yes	6.05	2.0808	complex	0
W1401-P7	n.setasides	no	6.05	2.0808	complex	0
W1401-P7	n.setasides	no	6.05	2.0808	complex	0
W1401-P7	n.setasides	no	6.05	2.0808	complex	54
W1401-P7	n.setasides	yes	6.05	2.0808	complex	22
W1401-P7	n.setasides	no	6.05	2.0808	complex	47
W1401-P7	n.setasides	yes	6.05	2.0808	complex	58
W1401-P7	n.setasides	yes	6.05	2.0808	complex	90
W1401-P7	n.setasides	no	6.05	2.0808	complex	103
W1401-P7	n.setasides	yes	6.05	2.0808	complex	4
W1401-P7	n.setasides	no	6.05	2.0808	complex	11
W1402-P6	n.setasides	yes	6.61	1.8904	complex	6
W1402-P6	n.setasides	no	6.61	1.8904	complex	27
W1402-P6	n.setasides	no	6.61	1.8904	complex	1
W1402-P6	n.setasides	yes	6.61	1.8904	complex	1
W1402-P6	n.setasides	yes	6.61	1.8904	complex	32
W1402-P6	n.setasides	no	6.61	1.8904	complex	0
W1402-P6	n.setasides	yes	6.61	1.8904	complex	0
W1402-P6	n.setasides	no	6.61	1.8904	complex	0
W1402-P6	n.setasides	yes	6.61	1.8904	complex	0
W1402-P6	n.setasides	yes	6.61	1.8904	complex	0
W1402-P6	n.setasides	no	6.61	1.8904	complex	0
W1402-P6	n.setasides	yes	6.61	1.8904	complex	3
W1404-P11	n.setasides	no	5.58	1.938	simple	14
W1404-P11	n.setasides	yes	5.58	1.938	simple	17
W1404-P11	n.setasides	no	5.58	1.938	simple	0
W1404-P11	n.setasides	yes	5.58	1.938	simple	0
W1404-P11	n.setasides	no	5.58	1.938	simple	1
W1404-P11	n.setasides	yes	5.58	1.938	simple	1
W1404-P11	n.setasides	no	5.58	1.938	simple	0
W1404-P11	n.setasides	yes	5.58	1.938	simple	0
W1404-P11	n.setasides	no	5.58	1.938	simple	2
W1404-P11	n.setasides	yes	5.58	1.938	simple	2
W1404-P11	n.setasides	no	5.58	1.938	simple	0
W1404-P11	n.setasides	yes	5.58	1.938	simple	1
W1405-P2	n.setasides	no	6.7	2.142	complex	10
W1405-P2	n.setasides	yes	6.7	2.142	complex	0
W1405-P2	n.setasides	no	6.7	2.142	complex	17
W1405-P2	n.setasides	yes	6.7	2.142	complex	25
W1405-P2	n.setasides	yes	6.7	2.142	complex	0
W1405-P2	n.setasides	no	6.7	2.142	complex	3
W1405-P2	n.setasides	no	6.7	2.142	complex	0
W1405-P2	n.setasides	no	6.7	2.142	complex	24
W1405-P2	n.setasides	no	6.7	2.142	complex	0
W1405-P2	n.setasides	yes	6.7	2.142	complex	0
W1405-P2	n.setasides	no	6.7	2.142	complex	0
W1405-P2	n.setasides	yes	6.7	2.142	complex	0
W1406-P1	n.setasides	yes	7.05	2.142	simple	47
W1406-P1	n.setasides	yes	7.05	2.142	simple	22
W1406-P1	n.setasides	no	7.05	2.142	simple	0
W1406-P1	n.setasides	no	7.05	2.142	simple	0
W1406-P1	n.setasides	no	7.05	2.142	simple	46
W1406-P1	n.setasides	yes	7.05	2.142	simple	29
W1406-P1	n.setasides	no	7.05	2.142	simple	33
W1406-P1	n.setasides	yes	7.05	2.142	simple	37
W1406-P1	n.setasides	no	7.05	2.142	simple	0
W1406-P1	n.setasides	yes	7.05	2.142	simple	0
W1406-P1	n.setasides	no	7.05	2.142	simple	0
W1406-P1	n.setasides	yes	7.05	2.142	simple	0
W1407-P3	n.setasides	no	6.95	1.9856	simple	35
W1407-P3	n.setasides	no	6.95	1.9856	simple	25
W1407-P3	n.setasides	no	6.95	1.9856	simple	13
W1407-P3	n.setasides	yes	6.95	1.9856	simple	3
W1407-P3	n.setasides	no	6.95	1.9856	simple	57
W1407-P3	n.setasides	yes	6.95	1.9856	simple	1
W1407-P3	n.setasides	yes	6.95	1.9856	simple	32
W1407-P3	n.setasides	no	6.95	1.9856	simple	2
W1407-P3	n.setasides	no	6.95	1.9856	simple	0
W1407-P3	n.setasides	yes	6.95	1.9856	simple	0
W1407-P3	n.setasides	no	6.95	1.9856	simple	0
W1407-P3	n.setasides	yes	6.95	1.9856	simple	0
W1412 -P13	n.setasides	no	6.65	3.196	simple	4
W1412 -P13	n.setasides	no	6.65	3.196	simple	0
W1412 -P13	n.setasides	no	6.65	3.196	simple	5
W1412 -P13	n.setasides	yes	6.65	3.196	simple	0
W1412 -P13	n.setasides	no	6.65	3.196	simple	7
W1412 -P13	n.setasides	yes	6.65	3.196	simple	4
W1412 -P13	n.setasides	yes	6.65	3.196	simple	2
W1412 -P13	n.setasides	yes	6.65	3.196	simple	2
W1412 -P13	n.setasides	no	6.65	3.196	simple	3
W1412 -P13	n.setasides	yes	6.65	3.196	simple	1
W1412 -P13	n.setasides	no	6.65	3.196	simple	0
W1412 -P13	n.setasides	yes	6.65	3.196	simple	0
W1413-P14	n.setasides	no	6.86	3.6312	simple	1
W1413-P14	n.setasides	yes	6.86	3.6312	simple	8
W1413-P14	n.setasides	no	6.86	3.6312	simple	11
W1413-P14	n.setasides	yes	6.86	3.6312	simple	7
W1413-P14	n.setasides	yes	6.86	3.6312	simple	17
W1413-P14	n.setasides	no	6.86	3.6312	simple	4
W1413-P14	n.setasides	yes	6.86	3.6312	simple	15
W1413-P14	n.setasides	no	6.86	3.6312	simple	4
W1413-P14	n.setasides	no	6.86	3.6312	simple	18
W1413-P14	n.setasides	yes	6.86	3.6312	simple	40
W1413-P14	n.setasides	no	6.86	3.6312	simple	47
W1413-P14	n.setasides	yes	6.86	3.6312	simple	37
W25B- P8	n.setasides	yes	6.33	1.5844	complex	14
W25B- P8	n.setasides	yes	6.33	1.5844	complex	1
W25B- P8	n.setasides	no	6.33	1.5844	complex	0
W25B- P8	n.setasides	yes	6.33	1.5844	complex	1
W25B- P8	n.setasides	no	6.33	1.5844	complex	1
W25B- P8	n.setasides	yes	6.33	1.5844	complex	3
W25B- P8	n.setasides	no	6.33	1.5844	complex	7
W25B- P8	n.setasides	yes	6.33	1.5844	complex	31
W25B- P8	n.setasides	no	6.33	1.5844	complex	32
W25B- P8	n.setasides	yes	6.33	1.5844	complex	37
W25B- P8	n.setasides	no	6.33	1.5844	complex	1
W25B- P8	n.setasides	no	6.33	1.5844	complex	1

## Sheet: metadata
variables
farm	farm ID (nominal factor)
config	winter wheat field with (w.setasides) or without (n.setasides) set-aside field, factor with two levels
pH	soil pH
SOC	amount of soil organic carbon
landscape	landscape complexity , factor with two levels: simple – simple landscape, complex – complex landscape
nitrogen	fertilizer use, factor with two levels: no- no fertilizer added, yes – fertilizer added
grain.aphid	number of aphids’ count
