# Supplementary material for: Mixed effects of ecological intensification on natural pest control providers: a short-term study for biotic homogenization in winter wheat fields
Source: PeerJ. 2020 Mar 27;8:e8746. doi: 10.7717/peerj.8746 (PMC7104717; doi:10.7717/peerj.8746)
Supplement: Supplemental Information 5 — Referred to as “(data = pitfall)” in the R code [file peerj-08-8746-s005.xls]

## Sheet: dataset
farm	config	pH	SOC	landscape	nitrogen	carabids	spider
w04-p12	w.setasides	5.56	1.674	complex	no	39	20
w04-p12	w.setasides	5.56	1.674	complex	no	182	75
w04-p12	w.setasides	5.56	1.674	complex	no	52	42
w04-p12	w.setasides	5.56	1.674	complex	no	135	58
w09-p5	w.setasides	5.14	1.47	complex	no	107	36
w09-p5	w.setasides	5.14	1.47	complex	yes	0	0
w09-p5	w.setasides	5.14	1.47	complex	no	11	16
w09-p5	w.setasides	5.14	1.47	complex	yes	11	5
w09-p5	w.setasides	5.14	1.47	complex	no	40	24
w09-p5	w.setasides	5.14	1.47	complex	yes	14	22
w09-p5	w.setasides	5.14	1.47	complex	no	3	10
w09-p5	w.setasides	5.14	1.47	complex	yes	33	43
wp32-w21-p3	w.setasides	4.74	1.806	complex	no	0	0
wp32-w21-p3	w.setasides	4.74	1.806	complex	no	6	12
wp32-w21-p3	w.setasides	4.74	1.806	complex	no	8	5
wp32-w15-p4	w.setasides	6.59	2.454	complex	no	113	48
wp32-w15-p4	w.setasides	6.59	2.454	complex	yes	107	27
wp32-w15-p4	w.setasides	6.59	2.454	complex	no	30	12
wp32-w15-p4	w.setasides	6.59	2.454	complex	yes	73	39
wp32-w15-p4	w.setasides	6.59	2.454	complex	no	9	8
wp32-w15-p4	w.setasides	6.59	2.454	complex	yes	0	0
wp32-w15-p4	w.setasides	6.59	2.454	complex	no	0	0
wp32-w15-p4	w.setasides	6.59	2.454	complex	yes	47	28
wp32-w2-p2	w.setasides	6.18	2.232	simple	no	211	106
wp32-w2-p2	w.setasides	6.18	2.232	simple	yes	11	8
wp32-w2-p2	w.setasides	6.18	2.232	simple	no	110	35
wp32-w2-p2	w.setasides	6.18	2.232	simple	yes	1	6
wp32-w2-p2	w.setasides	6.18	2.232	simple	no	153	52
wp32-w2-p2	w.setasides	6.18	2.232	simple	yes	0	0
wp32-w2-p2	w.setasides	6.18	2.232	simple	no	70	44
wp32-w2-p2	w.setasides	6.18	2.232	simple	yes	0	0
wp32-w21-p3	w.setasides	4.74	1.806	complex	no	0	0
wp32-w21-p3	w.setasides	4.74	1.806	complex	yes	3	22
wp32-w21-p3	w.setasides	4.74	1.806	complex	no	3	5
wp32-w21-p3	w.setasides	4.74	1.806	complex	yes	6	23
wp32-w21-p3	w.setasides	4.74	1.806	complex	no	0	0
wp32-w21-p3	w.setasides	4.74	1.806	complex	yes	3	4
wp32-w21-p3	w.setasides	4.74	1.806	complex	no	0	0
wp32-w21-p3	w.setasides	4.74	1.806	complex	yes	9	34
wp32-w3-p1	w.setasides	5.27	2.286	simple	no	110	3
wp32-w3-p1	w.setasides	5.27	2.286	simple	yes	1	8
wp32-w3-p1	w.setasides	5.27	2.286	simple	no	3	5
wp32-w3-p1	w.setasides	5.27	2.286	simple	yes	19	43
wp32-w3-p1	w.setasides	5.27	2.286	simple	no	16	11
wp32-w3-p1	w.setasides	5.27	2.286	simple	yes	33	49
wp32-w3-p1	w.setasides	5.27	2.286	simple	no	27	12
wp32-w3-p1	w.setasides	5.27	2.286	simple	yes	0	0
wp32-w3a-p5	w.setasides	5.27	1.842	complex	no	124	57
wp32-w3a-p5	w.setasides	5.27	1.842	complex	yes	131	51
wp32-w3a-p5	w.setasides	5.27	1.842	complex	no	13	7
wp32-w3a-p5	w.setasides	5.27	1.842	complex	yes	33	63
wp32-w3a-p5	w.setasides	5.27	1.842	complex	no	7	2
wp32-w3a-p5	w.setasides	5.27	1.842	complex	yes	7	0
wp32-w3a-p5	w.setasides	5.27	1.842	complex	no	3	4
wp32-w3a-p5	w.setasides	5.27	1.842	complex	yes	23	18
W01-P9	n.setasides	5.31	1.8496	complex	no	2	48
W01-P9	n.setasides	5.31	1.8496	complex	yes	0	39
W01-P9	n.setasides	5.31	1.8496	complex	no	5	16
W01-P9	n.setasides	5.31	1.8496	complex	yes	2	12
W04-P12	n.setasides	5.56	1.8972	complex	no	9	34
W04-P12	n.setasides	5.56	1.8972	complex	no	0	6
W04-P12	n.setasides	5.56	1.8972	complex	yes	40	12
W04-P12	n.setasides	5.56	1.8972	complex	yes	21	8
W07-P4	n.setasides	6.64	1.7816	complex	yes	20	36
W07-P4	n.setasides	6.64	1.7816	complex	yes	19	30
W07-P4	n.setasides	6.64	1.7816	complex	no	4	7
W09-P5	n.setasides	5.14	1.666	complex	yes	142	51
W09-P5	n.setasides	5.14	1.666	complex	no	13	7
W09-P5	n.setasides	5.14	1.666	complex	no	47	29
W12-P10	n.setasides	6.08	1.904	complex	no	41	8
W12-P10	n.setasides	6.08	1.904	complex	no	105	27
W12-P10	n.setasides	6.08	1.904	complex	yes	51	11
W12-P10	n.setasides	6.08	1.904	complex	no	0	0
W1401-P7	n.setasides	6.05	2.0808	complex	no	0	22
W1401-P7	n.setasides	6.05	2.0808	complex	yes	72	17
W1401-P7	n.setasides	6.05	2.0808	complex	yes	21	24
W1402-P6	n.setasides	6.61	1.8904	complex	yes	13	5
W1402-P6	n.setasides	6.61	1.8904	complex	no	62	3
W1402-P6	n.setasides	6.61	1.8904	complex	yes	79	64
W1402-P6	n.setasides	6.61	1.8904	complex	no	331	23
W1404-P11	n.setasides	5.58	1.938	simple	yes	41	2
W1404-P11	n.setasides	5.58	1.938	simple	no	61	9
W1404-P11	n.setasides	5.58	1.938	simple	no	47	21
W1404-P11	n.setasides	5.58	1.938	simple	yes	1	0
W1405-P2	n.setasides	6.7	2.142	complex	yes	25	18
W1405-P2	n.setasides	6.7	2.142	complex	no	3	7
W1405-P2	n.setasides	6.7	2.142	complex	no	75	29
W1405-P2	n.setasides	6.7	2.142	complex	yes	51	17
W1406-P1	n.setasides	7.05	2.142	simple	no	18	16
W1406-P1	n.setasides	7.05	2.142	simple	yes	34	2
W1406-P1	n.setasides	7.05	2.142	simple	yes	42	26
W1407-P3	n.setasides	6.95	1.9856	simple	yes	7	0
W1407-P3	n.setasides	6.95	1.9856	simple	no	0	0
W1407-P3	n.setasides	6.95	1.9856	simple	no	17	2
W1412-P13	n.setasides	6.65	3.196	simple	no	43	4
W1412-P13	n.setasides	6.65	3.196	simple	yes	15	8
W1412-P13	n.setasides	6.65	3.196	simple	yes	137	11
W1413-P14	n.setasides	6.86	3.6312	simple	no	21	21
W1413-P14	n.setasides	6.86	3.6312	simple	yes	40	40
W1413-P14	n.setasides	6.86	3.6312	simple	no	16	0
W25b-P8	n.setasides	6.33	1.5844	complex	no	158	18
W25b-P8	n.setasides	6.33	1.5844	complex	no	150	0
W25b-P8	n.setasides	6.33	1.5844	complex	yes	48	16
W25b-P8	n.setasides	6.33	1.5844	complex	yes	55	13

## Sheet: metadata
variables
farm	farm ID (nominal factor)
config	winter wheat field with (w.setasides) or without (n.setasides) set-aside field, factor with two levels
pH	soil pH
SOC	amount of soil organic carbon
landscape	landscape complexity , factor with two levels: simple – simple landscape, complex – complex landscape
nitrogen	fertilizer use, factor with two levels: no- no fertilizer added, yes – fertilizer added
carabids	number of individuals (activity density) per trap for ground beetles
spider	number of individuals (activity density) per trap for spiders
