# Supplementary material for: Mixed effects of ecological intensification on natural pest control providers: a short-term study for biotic homogenization in winter wheat fields
Source: PeerJ. 2020 Mar 27;8:e8746. doi: 10.7717/peerj.8746 (PMC7104717; doi:10.7717/peerj.8746)
Supplement: Supplemental Information 6 — Referred to as “(data = harvest)” in the R code [file peerj-08-8746-s006.xls]

## Sheet: dataset
farm	config	pH	SOC	landscape	nitrogen	ear.weight	grain.weight
W04-P12	w.setasides	5.56	1.674	complex	no	14.39	10.01
W04-P12	w.setasides	5.56	1.674	complex	no	15	11
W04-P12	w.setasides	5.56	1.674	complex	no	13.42	10.98
W04-P12	w.setasides	5.56	1.674	complex	yes	74	64.86
W04-P12	w.setasides	5.56	1.674	complex	yes	73.94	60.05
W04-P12	w.setasides	5.56	1.674	complex	yes	76.03	68
W09-P5	w.setasides	5.14	1.47	complex	no	36.42	25.04
W09-P5	w.setasides	5.14	1.47	complex	no	30.27	26
W09-P5	w.setasides	5.14	1.47	complex	no	44.77	26.11
W09-P5	w.setasides	5.14	1.47	complex	yes	75.1	50.01
W09-P5	w.setasides	5.14	1.47	complex	yes	54.39	49.1
W09-P5	w.setasides	5.14	1.47	complex	yes	65.41	55.55
wp32-w03a	w.setasides	5.27	1.842	simple	yes	90.15	60.16
wp32-w03a	w.setasides	5.27	1.842	simple	yes	45	55.2
wp32-w03a	w.setasides	5.27	1.842	simple	yes	136	70.1
wp32-w03a	w.setasides	5.27	1.842	simple	no	115.02	75
wp32-w03a	w.setasides	5.27	1.842	simple	no	95.04	74.54
wp32-w03a	w.setasides	5.27	1.842	simple	no	104.38	70.02
wp32-w15	w.setasides	6.59	2.454	complex	yes	100.7	80.12
wp32-w15	w.setasides	6.59	2.454	complex	yes	107	78.47
wp32-w15	w.setasides	6.59	2.454	complex	yes	98.11	82.62
wp32-w15	w.setasides	6.59	2.454	complex	no	113.22	88.01
wp32-w15	w.setasides	6.59	2.454	complex	no	110.02	87.13
wp32-w15	w.setasides	6.59	2.454	complex	no	100.11	75.02
wp32-w21-p3	w.setasides	4.74	1.806	complex	no	136.05	100.04
wp32-w21-p3	w.setasides	4.74	1.806	complex	no	100.1	99.18
wp32-w21-p3	w.setasides	4.74	1.806	complex	no	172.05	100.14
wp32-w21-p3	w.setasides	4.74	1.806	complex	yes	121.95	87.03
wp32-w21-p3	w.setasides	4.74	1.806	complex	yes	100.01	73.12
wp32-w21-p3	w.setasides	4.74	1.806	complex	yes	142.71	96.88
wp32-w3-p1	w.setasides	5.27	2.286	simple	yes	130.32	95.6
wp32-w3-p1	w.setasides	5.27	2.286	simple	yes	137.32	80.21
wp32-w3-p1	w.setasides	5.27	2.286	simple	yes	144.32	105.43
wp32-w3-p1	w.setasides	5.27	2.286	simple	no	110.01	154.3
wp32-w3-p1	w.setasides	5.27	2.286	simple	no	183.75	98
wp32-w3-p1	w.setasides	5.27	2.286	simple	no	257.74	126.29
wp32w2-p2	w.setasides	6.18	2.232	simple	yes	80	28.63
wp32w2-p2	w.setasides	6.18	2.232	simple	yes	104.3	100
wp32w2-p2	w.setasides	6.18	2.232	simple	yes	120.02	100
wp32w2-p2	w.setasides	6.18	2.232	simple	no	76.8	56.42
wp32w2-p2	w.setasides	6.18	2.232	simple	no	45.01	50.62
wp32w2-p2	w.setasides	6.18	2.232	simple	no	104.91	67.32
W01-P9	no.setasides	5.31	1.84	complex	no	309.69	262.6
W01-P9	no.setasides	5.31	1.84	complex	no	255.82	216.4
W01-P9	no.setasides	5.31	1.84	complex	yes	196.69	168.52
W01-P9	no.setasides	5.31	1.84	complex	yes	326.32	288.87
W04-P12	no.setasides	5.56	1.89	complex	yes	140.68	114.83
W04-P12	no.setasides	5.56	1.89	complex	no	44.39	32.94
W04-P12	no.setasides	5.56	1.89	complex	yes	221.83	194.58
W04-P12	no.setasides	5.56	1.89	complex	yes	217.9	190.7
W07-P4	no.setasides	6.64	1.78	complex	no	327.06	234.21
W07-P4	no.setasides	6.64	1.78	complex	yes	382.75	271.32
W07-P4	no.setasides	6.64	1.78	complex	yes	249.24	183.12
W07-P4	no.setasides	6.64	1.78	complex	no	452.94	325.39
W09-P5	no.setasides	5.14	1.66	complex	yes	216.86	158.45
W09-P5	no.setasides	5.14	1.66	complex	no	109.27	77.8
W09-P5	no.setasides	5.14	1.66	complex	yes	196.23	154.02
W09-P5	no.setasides	5.14	1.66	complex	no	274.59	187.19
W12-P10	no.setasides	6.08	1.9	complex	no	473.78	333.17
W12-P10	no.setasides	6.08	1.9	complex	no	286.05	192.63
W12-P10	no.setasides	6.08	1.9	complex	yes	172.17	120.68
W12-P10	no.setasides	6.08	1.9	complex	yes	340.62	254.74
W1401-P7	no.setasides	6.05	2.08	complex	yes	378.76	274.16
W1401-P7	no.setasides	6.05	2.08	complex	no	227.42	163.13
W1401-P7	no.setasides	6.05	2.08	complex	no	373.16	275.6
W1401-P7	no.setasides	6.05	2.08	complex	yes	347.96	258.6
W1402-P6	no.setasides	6.61	1.89	complex	yes	253.66	181.45
W1402-P6	no.setasides	6.61	1.89	complex	no	267.36	200.76
W1402-P6	no.setasides	6.61	1.89	complex	yes	260.86	184.41
W1402-P6	no.setasides	6.61	1.89	complex	no	263.24	184.7
W1404-P11	no.setasides	5.58	1.93	simple	no	328.09	250.77
W1404-P11	no.setasides	5.58	1.93	simple	yes	321.08	243.1
W1404-P11	no.setasides	5.58	1.93	simple	no	361.5	265.9
W1404-P11	no.setasides	5.58	1.93	simple	yes	266.23	197.18
W1405-P2	no.setasides	6.7	2.14	complex	yes	272.26	203.13
W1405-P2	no.setasides	6.7	2.14	complex	no	362.41	279.2
W1405-P2	no.setasides	6.7	2.14	complex	no	375.44	290.7
W1405-P2	no.setasides	6.7	2.14	complex	yes	349.93	279.03
W1406-P1	no.setasides	7.05	2.14	simple	yes	353.14	239.02
W1406-P1	no.setasides	7.05	2.14	simple	no	307.69	241.32
W1406-P1	no.setasides	7.05	2.14	simple	yes	311.34	240.4
W1406-P1	no.setasides	7.05	2.14	simple	no	316.95	235.02
W1407-P3	no.setasides	6.95	1.98	simple	yes	223	145
W1407-P3	no.setasides	6.95	1.98	simple	yes	207.05	137.9
W1407-P3	no.setasides	6.95	1.98	simple	no	174.95	128.52
W1407-P3	no.setasides	6.95	1.98	simple	no	389.48	286.28
W1412-P13	no.setasides	6.65	3.19	simple	no	251.39	181.24
W1412-P13	no.setasides	6.65	3.19	simple	yes	336.09	241.72
W1412-P13	no.setasides	6.65	3.19	simple	no	319.29	240.58
W1412-P13	no.setasides	6.65	3.19	simple	yes	358.53	278.05
W1413-P14	no.setasides	6.86	3.63	simple	no	556.84	411.69
W1413-P14	no.setasides	6.86	3.63	simple	no	399.78	296.51
W1413-P14	no.setasides	6.86	3.63	simple	yes	379.58	266.9
W1413-P14	no.setasides	6.86	3.63	simple	yes	434.52	318.1
W25B-P8	no.setasides	6.33	1.58	complex	yes	581.61	417.75
W25B-P8	no.setasides	6.33	1.58	complex	no	492.37	344.02
W25B-P8	no.setasides	6.33	1.58	complex	no	553.14	394.35
W25B-P8	no.setasides	6.33	1.58	complex	yes	573.79	432.15

## Sheet: metadata
variables
farm	farm ID (nominal factor)
config	winter wheat field with (w.setasides) or without (n.setasides) set-aside field, factor with two levels
pH	soil pH
SOC	amount of soil organic carbon
landscape	landscape complexity , factor with two levels: simple – simple landscape, complex – complex landscape
nitrogen	fertilizer use, factor with two levels: no- no fertilizer added, yes – fertilizer added
ear.weight	ear weight (g)
grain.weight	grain weight (g)
