# Supplementary material for: Mixed effects of ecological intensification on natural pest control providers: a short-term study for biotic homogenization in winter wheat fields
Source: PeerJ. 2020 Mar 27;8:e8746. doi: 10.7717/peerj.8746 (PMC7104717; doi:10.7717/peerj.8746)
Supplement: Supplemental Information 7 [file peerj-08-8746-s007.xls]

## Sheet: sites summary
No.	config	farm	X (wgs84)	Y (wgs84)	pH	SOM	SOC	%arable	%seminatural	%urban	%water	landscape	AES.designation	nature.reserve.status	notes
1	w.setasides	wp32-w2-p2	20.5888	47.6699	6.18	3.72	2.232	81.4256	18.5744	0	0	intensive	AES	no
2	w.setasides	wp32-w3a-p5	20.6027	47.6731	5.27	3.07	1.842	89.078	10.922	0	0	intensive	AES	no
3	w.setasides	wp32-w3-p1	20.6107	47.6708	5.27	3.81	2.286	81.3913	18.6087	0	0	intensive	no	no
4	w.setasides	W04-P12	20.6216	47.6672	5.56	2.79	1.674	74.12	25.88	0	0	intensive	no	no
5	w.setasides	W09-P5	20.6206	47.6635	5.14	2.45	1.47	68.47	30.86	0.67	0	intensive	no	no
6	w.setasides	Wp32-w21-p3	20.4748	47.6884	4.74	3.01	1.806	74.6984	23.3904	1.91114	0	complex	AES	no
7	w.setasides	wp32-w15-p4	20.5936	47.6464	6.59	4.09	2.454	6.30001	92.9145	0.78553	0	complex	AES	protected
8	n.setasides	W01-P9	20.586	47.6652	5.31	2.72	1.84	68.53	31.47	0		intensive	no	no
9	n.setasides	W07-P4	20.6295	47.6647	6.64	2.62	1.78	74.48	25.52	0	0	intensive	no	no
10	n.setasides	W12-P10	20.593	47.664	6.08	2.8	1.904	72.02	27.98	0	0	intensive	no	no
11	n.setasides	W1401-P7	20.52	47.6618	6.05	3.06	2.08	36.29	63.71	0	0	complex	no	no
12	n.setasides	W1402-P6	20.5281	47.656	6.61	2.78	1.89	44.26	55.74	0	0	complex	no	no
13	n.setasides	W1404-P11	20.5193	47.6336	5.58	2.85	1.93	83.08	16.66	0	0.26	intensive	no	no
14	n.setasides	W1405-P2	20.5258	47.6369	6.7	3.15	2.14	66.55	33.19	0	0.26	intensive	no	no
15	n.setasides	W1406-P1	20.5958	47.6735	7.05	3.15	2.14	86.22	13.78	0	0	intensive	no	no	Add-on site
16	n.setasides	W1407-P3	20.5916	47.6771	6.95	2.92	1.98	84.74	15.26	0	0	intensive	no	no	Add-on site
17	n.setasides	W1412-P13	20.5185	47.7073	6.65	4.7	3.196	83.79	0	0	16.21	intensive	no	no	Add-on site
18	n.setasides	W1413-P14	20.5136	47.7087	6.86	5.34	3.63	85.34	0	0	14.66	intensive	no	no	Add-on site
19	n.setasides	W25b-P8	20.4832	47.7004	6.33	2.33	1.58	61.62	37.4	0.26	0.73	intensive	no	no	Add-on site

## Sheet: metadata
variables
No.	row number
config	winter wheat field with (w.setasides) or without (n.setasides) set-aside field, factor with two levels
farm	farm ID (nominal factor)
X (wgs84)	Geocoordinates in WGS 84
Y (wgs84)	Geocoordinates in WGS 84
pH	soil pH
SOM	amount of soil organic matter
SOC	amount of soil organic carbon
%arable	Proportion of arable land around the site in 1-km radius circle
%seminatural	Proportion of semi-natural habitats around the site in 1-km radius circle
%urban	Proportion of urban land around the site in 1-km radius circle
%water	Proportion of water bodies around the site in 1-km radius circle
landscape	A priori classification for study sites
AES.designation	whether the sites involved in AES programme
nature.reserve.status	the site protected or not (factor with two levels, protected, no)
notes	If any: Add-on site- supplementary sites
